# Supplementary material for: Lithobius (Monotarsobius) meifengensis, a new species of centipede from high altitude forest in central Taiwan (Chilopoda, Lithobiomorpha, Lithobiidae)
Source: Zookeys. 2018 Mar 7;(741):181–92. doi: 10.3897/zookeys.741.21036 (PMC5906742; doi:10.3897/zookeys.741.21036)
Supplement: XML Treatment for Lithobius (Monotarsobius) meifengensis [file zookeys.741.21036-treatment1.xml]

<!DOCTYPE tp:taxon-treatment
  PUBLIC "-//TaxonX//DTD Taxonomic Treatment Publishing DTD v0 20100105//EN" "tax-treatment-NSO.dtd">
<tp:taxon-treatment xmlns:tp="http://www.plazi.org/taxpub"><tp:treatment-meta><kwd-group><label>Taxon classification</label><kwd><named-content xmlns:xlink="http://www.w3.org/1999/xlink" content-type="kingdom">Animalia</named-content></kwd><kwd><named-content xmlns:xlink="http://www.w3.org/1999/xlink" content-type="order">Lithobiomorpha</named-content></kwd><kwd><named-content xmlns:xlink="http://www.w3.org/1999/xlink" content-type="family">Lithobiidae</named-content></kwd></kwd-group><mixed-citation publication-type="journal"><person-group><name><surname>Chao</surname><given-names>Jui-Lung</given-names></name><name><surname>Lee</surname><given-names>Kwen-Shen</given-names></name><name><surname>Chang</surname><given-names>Hsueh-Wen</given-names></name></person-group><article-title>
          <tp:taxon-name><tp:taxon-name-part taxon-name-part-type="genus" reg="Lithobius">Lithobius</tp:taxon-name-part> (<tp:taxon-name-part taxon-name-part-type="subgenus" reg="Monotarsobius">Monotarsobius</tp:taxon-name-part>) <tp:taxon-name-part taxon-name-part-type="species" reg="meifengensis">meifengensis</tp:taxon-name-part></tp:taxon-name>, a new species of centipede from high altitude forest in central Taiwan (<tp:taxon-name><tp:taxon-name-part taxon-name-part-type="class">Chilopoda</tp:taxon-name-part></tp:taxon-name>, <tp:taxon-name><tp:taxon-name-part taxon-name-part-type="order">Lithobiomorpha</tp:taxon-name-part></tp:taxon-name>, <tp:taxon-name><tp:taxon-name-part taxon-name-part-type="family">Lithobiidae</tp:taxon-name-part></tp:taxon-name>)</article-title><source>Zookeys</source><day>7</day><month>3</month><year>2018</year><volume>2018</volume><issue>741</issue><fpage>181</fpage><lpage>192</lpage><pub-id pub-id-type="doi">10.3897/zookeys.741.21036</pub-id></mixed-citation></tp:treatment-meta><tp:nomenclature><tp:taxon-name>
            <tp:taxon-name-part taxon-name-part-type="genus" reg="Lithobius">Lithobius</tp:taxon-name-part> (<tp:taxon-name-part taxon-name-part-type="subgenus" reg="Monotarsobius">Monotarsobius</tp:taxon-name-part>) <tp:taxon-name-part taxon-name-part-type="species" reg="meifengensis">meifengensis</tp:taxon-name-part>
            <object-id xmlns:xlink="http://www.w3.org/1999/xlink" content-type="zoobank" xlink:type="simple">http://zoobank.org/C7382703-E3CE-445D-8166-6A3C34416C04</object-id></tp:taxon-name><tp:taxon-status xmlns:xlink="http://www.w3.org/1999/xlink" xlink:type="simple">sp. n.</tp:taxon-status><xref ref-type="fig" rid="F1">Figures 1</xref><xref ref-type="fig" rid="F2">, 2</xref><xref ref-type="fig" rid="F3">, 3</xref><xref ref-type="fig" rid="F4">, 4</xref><xref ref-type="fig" rid="F5">, 5</xref><xref ref-type="fig" rid="F6">, 6</xref><xref ref-type="fig" rid="F7">, 7</xref></tp:nomenclature><tp:treatment-sec sec-type="type material" id="SECID0EAMAC"><title>Type material.</title><p>
            <bold>Holotype</bold> ♂ (NMNS7634-073): Taiwan, Nantou County, Mei-Feng Farm, apple orchard, <named-content xmlns:xlink="http://www.w3.org/1999/xlink" content-type="dwc:verbatimCoordinates" xlink:type="simple"><named-content content-type="geo-json" specific-use="{&#34;type&#34;:&#34;Point&#34;,&#34;coordinates&#34;:[121.166667,24.083333]}" id="NCID0EYBAC" xlink:type="simple">24°05'N, 121°10'E</named-content></named-content>, 2080 m, 19 Feb 2002, leg. Sheng-Hai Wu.</p><p>
            <bold>Paratypes</bold>:1♂ (NMNS7634-072), grassland; 1♂ (NMNS7634-074), plum orchard; 1♂ (NMNS7634-075); 1♀ (NMNS7634-068), pear orchard; 2♀ (NMNS7634-071), waste land; 1♂1♀ (NMNS7634-070), grassland; same data as holotype.</p></tp:treatment-sec><tp:treatment-sec sec-type="material" id="SECID0EMMAC"><title>Other material.</title><p>1♀ (NMNS7634-096), pear orchard; 3♀ (NMNS7634-098), plum orchard; 1♂1♀ (NMNS7634-099), plum orchard; 1♂ (NMNS7634-100), pear orchard; 1♂4♀ (NMNS7843-006), grassland; 2♂1♀ (NMNS7843-007), grassland; 1♂2♀ (NMNS7843-003), grassland; 2♂5♀ (NMNS7843-004), plum orchard; 2♀ (NMNS7843-005), pear orchard; 2♀ (NMNS7843-002), grassland; 1♂ (NMNS7843-001), pear orchard; 2♂5♀ (NMNS7843-009), grassland; 2♂1♀ (NMNS7843-008), pear orchard; same locality as holotype, 15 Apr 2002, leg. Sheng-Hai Wu.</p></tp:treatment-sec><tp:treatment-sec sec-type="etymology" id="SECID0ERMAC"><title>Etymology.</title><p>Refers to the type locality.</p></tp:treatment-sec><tp:treatment-sec sec-type="diagnosis" id="SECID0EWMAC"><title>Diagnosis.</title><p>A species of the genus <tp:taxon-name><tp:taxon-name-part taxon-name-part-type="genus" reg="Lithobius">Lithobius</tp:taxon-name-part></tp:taxon-name> Leach, 1814, subgenus <tp:taxon-name><tp:taxon-name-part taxon-name-part-type="genus" reg="Lithobius"/><tp:taxon-name-part taxon-name-part-type="subgenus" reg="Monotarsobius">Monotarsobius</tp:taxon-name-part></tp:taxon-name> Verhoeff, 1905, normally with 19+19 elongate antennal articles, body length approximately 9 mm; cephalic plate 0.8–0.9 times as long as wide; six ocelli [one posterior and three dorsal, two ventral] on each side, posterior ocellus comparatively large; Tömösváry’s organ moderately small, slightly larger than adjacent ocelli; 2+2 coxosternal teeth; porodonts moderately slender, posterolateral to the outer tooth; posterior angles of all tergites lacking triangular projections; tarsi fused on legs 1–13; male secondary sexual characters on legs 15, a large ventral domed swelling on femur (Figure <xref ref-type="fig" rid="F1">1</xref>), and a dorsal shallow excavation on tarsus 2; coxal pores round, 3333 in males, 3443 or 3444 in females; female gonopods with 2+2 sharp coniform spurs, claw undivided.</p><fig id="F1" position="float" orientation="portrait"><label>Figure 1.</label><caption><p>
                <tp:taxon-name><tp:taxon-name-part taxon-name-part-type="genus" reg="Lithobius">Lithobius</tp:taxon-name-part> (<tp:taxon-name-part taxon-name-part-type="subgenus" reg="Monotarsobius">Monotarsobius</tp:taxon-name-part>) <tp:taxon-name-part taxon-name-part-type="species" reg="meifengensis">meifengensis</tp:taxon-name-part></tp:taxon-name> sp. n., <bold>A</bold> ♂(NMNS7843-004), lateral view of male 15<sup>th</sup> legs <bold>B</bold> ♂(NMNS7634-074), lateral view of male 15<sup>th</sup> femur.</p></caption><graphic xmlns:xlink="http://www.w3.org/1999/xlink" xlink:href="zookeys-741-181-g001.jpg" position="float" orientation="portrait" xlink:type="simple" id="oo_189596.jpg"/></fig></tp:treatment-sec><tp:treatment-sec sec-type="description" id="SECID0ETOAC"><title>Description.</title><p>Body length: 7.0–9.8 mm. Body colour (in alcohol): yellowish with dark patches.</p><p>
            <italic>Antennae</italic> with 19 articles (Figure <xref ref-type="fig" rid="F2">2A</xref>); basal three articles typically wider than long, following articles markedly longer than wide; distal article much longer than wide, up to 2.8 times as long as wide; abundant setae on antennal surface, less so on basal articles, gradual increase in density to around fourth article, then more or less constant in number.</p><fig id="F2" position="float" orientation="portrait"><label>Figure 2.</label><caption><p>
                <tp:taxon-name><tp:taxon-name-part taxon-name-part-type="genus" reg="Lithobius">Lithobius</tp:taxon-name-part> (<tp:taxon-name-part taxon-name-part-type="subgenus" reg="Monotarsobius">Monotarsobius</tp:taxon-name-part>) <tp:taxon-name-part taxon-name-part-type="species" reg="meifengensis">meifengensis</tp:taxon-name-part></tp:taxon-name> sp. n. ♂ (NMNS7843-007), <bold>A</bold> habitus, dorsal view <bold>B</bold> cephalic plate <bold>C</bold> small pores of flexo-canal epidermal glands (gp) and large pores of recto-canal epidermal glands (gp*) on the cephalic plate.</p></caption><graphic xmlns:xlink="http://www.w3.org/1999/xlink" xlink:href="zookeys-741-181-g002.jpg" position="float" orientation="portrait" xlink:type="simple" id="oo_189597.jpg"/></fig><p>
            <italic>Cephalic plate</italic> smooth, convex, 0.8–0.9 times as long as wide; posterior marginal ridge moderately broader and weakly concave (Figure <xref ref-type="fig" rid="F2">2B</xref>); small pores of flexo-canal epidermal glands (gp), large pores of recto-canal epidermal glands (gp*) and setae scattered sparsely over the whole surface (Figure <xref ref-type="fig" rid="F2">2C</xref>) (Müller, 2009).</p><p>Six <italic>ocelli</italic> on each side, one posterior and three dorsal, two ventral, arranged in two irregular row (Figure <xref ref-type="fig" rid="F3">3A</xref>); the posterior ocellus comparatively large; ocelli domed, translucent, usually darkly pigmented.</p><fig id="F3" position="float" orientation="portrait"><label>Figure 3.</label><caption><p>
                <tp:taxon-name><tp:taxon-name-part taxon-name-part-type="genus" reg="Lithobius">Lithobius</tp:taxon-name-part> (<tp:taxon-name-part taxon-name-part-type="subgenus" reg="Monotarsobius">Monotarsobius</tp:taxon-name-part>) <tp:taxon-name-part taxon-name-part-type="species" reg="meifengensis">meifengensis</tp:taxon-name-part></tp:taxon-name> sp. n. <bold>A</bold> ♂(NMNS7843-004), six ocelli on right side <bold>B</bold> ♂ (NMNS7843-008), Tömösváry’s organ (To).</p></caption><graphic xmlns:xlink="http://www.w3.org/1999/xlink" xlink:href="zookeys-741-181-g003.jpg" position="float" orientation="portrait" xlink:type="simple" id="oo_189599.jpg"/></fig><!--PageBreak--><p>
            <italic>Tömösváry’s organ</italic> comparatively small, nearly rounded; situated at anterolateral margin of cephalic plate, slightly bigger than the adjoining ocelli (Figure <xref ref-type="fig" rid="F3">3B</xref>).</p><p>
            <italic>Forcipular coxosternite</italic> sub-trapezoidal, anterior margin narrow, external side lightly longer than internal side; median longitudinal cleft moderately deep (Figure <xref ref-type="fig" rid="F4">4A</xref>); anterior border with 2+2 large triangular coxosternal teeth, inner tooth slightly larger than outer one; porodonts moderately slender, setiform, posterolateral to the outer tooth (Figure <xref ref-type="fig" rid="F4">4B</xref>); some scattered setae on the ventral side of coxosternite.</p><fig id="F4" position="float" orientation="portrait"><label>Figure 4.</label><caption><p>
                <tp:taxon-name><tp:taxon-name-part taxon-name-part-type="genus" reg="Lithobius">Lithobius</tp:taxon-name-part> (<tp:taxon-name-part taxon-name-part-type="subgenus" reg="Monotarsobius">Monotarsobius</tp:taxon-name-part>) <tp:taxon-name-part taxon-name-part-type="species" reg="meifengensis">meifengensis</tp:taxon-name-part></tp:taxon-name> sp. n., <bold>A</bold> ♂ (NMNS7634-070), ventral view of the head <bold>B</bold> ♂ (NMNS7843-008), coxosternal teeth and porodonts.</p></caption><graphic xmlns:xlink="http://www.w3.org/1999/xlink" xlink:href="zookeys-741-181-g004.jpg" position="float" orientation="portrait" xlink:type="simple" id="oo_189600.jpg"/></fig><p>
            <italic>Tergites</italic> smooth, without wrinkles, backside slightly hunched; T1 generally trapeziform, posterior margin narrower than anterior margin, narrower than T3 and the cephalic plate; T3 slightly narrower than the cephalic plate; posterior margin of TT1, 3, 5, 8, 10 and 12 weakly concave; TT1, 3 and 5 with continuous lateral and posterior marginal ridges, other tergites with discontinuous posterior marginal ridges; posterior angles of all tergites lacking triangular projections (Figure <xref ref-type="fig" rid="F2">2A</xref>); tiny setae scattered very sparsely over the surface.</p><p>
            <italic>Sternites</italic> narrower posteriorly, generally trapeziform, comparatively smooth, setae emerging from pores scattered very sparsely over the surface.</p><p>
            <italic>Legs</italic>: tarsi fused on legs 1–13 (Figure <xref ref-type="fig" rid="F5">5A</xref>), well-defined on legs 14–15; all legs with fairly long claws, curved ventrally; anterior and posterior accessory spines on legs 1–14, the anterior one moderately slender, the posterior spine short and thick (Figure <xref ref-type="fig" rid="F5">5B</xref>); legs15 lack anterior accessory spines; legs 14–15 with numerous large pores (9.1–11.1 μm) of the telopodal glands on the inner surfaces of femur, tibia, tarsus 1 and tarsus 2 (Figure <xref ref-type="fig" rid="F5">5C</xref>), the pores each opening into the centre of a bell-shaped cavity (3.5–3.9 μm) (Figure <xref ref-type="fig" rid="F5">5C</xref>), some small pores (1.4–1.6 μm) of flexo-canal epidermal glands sparsely distributed along the border of the epidermal cells (Figure <xref ref-type="fig" rid="F5">5D</xref>). Male 15<sup>th</sup> legs with secondary sexual character; female legs 15 and other legs without secondary sexual characters on femur or tibia (Figure <xref ref-type="fig" rid="F7">7A</xref>). Leg plectrotaxy as in Table <xref ref-type="table" rid="T1">1</xref>.</p><fig id="F5" position="float" orientation="portrait"><label>Figure 5.</label><caption><p>
                <tp:taxon-name><tp:taxon-name-part taxon-name-part-type="genus" reg="Lithobius">Lithobius</tp:taxon-name-part> (<tp:taxon-name-part taxon-name-part-type="subgenus" reg="Monotarsobius">Monotarsobius</tp:taxon-name-part>) <tp:taxon-name-part taxon-name-part-type="species" reg="meifengensis">meifengensis</tp:taxon-name-part></tp:taxon-name> sp. n. <bold>A</bold>, <bold>B</bold>, ♀NMNS7843-009: <bold>A</bold> the 1<sup>st</sup> to 4<sup>th</sup> leg-bearing segments, ventral view <bold>B</bold> the claw of 4<sup>th</sup> leg <bold>C, D</bold> ♂ NMNS7634-070): <bold>C</bold> left 15<sup>th</sup> leg and right 14<sup>th</sup> leg, lateral-ventral view <bold>D</bold> large pores of the telopodal glands (tp) and small pore of flexo-canal epidermal gland (gp) on the 15<sup>th</sup> leg.</p></caption><graphic xmlns:xlink="http://www.w3.org/1999/xlink" xlink:href="zookeys-741-181-g005.jpg" position="float" orientation="portrait" xlink:type="simple" id="oo_189601.jpg"/></fig><table-wrap id="T1" position="float" orientation="portrait"><label>Table 1.</label><caption><p>Leg plectrotaxy of <tp:taxon-name><tp:taxon-name-part taxon-name-part-type="genus" reg="Lithobius">Lithobius</tp:taxon-name-part> (<tp:taxon-name-part taxon-name-part-type="subgenus" reg="Monotarsobius">Monotarsobius</tp:taxon-name-part>) <tp:taxon-name-part taxon-name-part-type="species" reg="meifengensis">meifengensis</tp:taxon-name-part></tp:taxon-name> sp. n.</p></caption><table rules="all"><tbody><tr><th rowspan="2" colspan="1">leg</th><th rowspan="1" colspan="5">Ventral</th><th rowspan="1" colspan="5">Dorsal</th></tr><tr><th rowspan="1" colspan="1">C</th><th rowspan="1" colspan="1">t</th><th rowspan="1" colspan="1">P</th><th rowspan="1" colspan="1">F</th><th rowspan="1" colspan="1">Ti</th><th rowspan="1" colspan="1">C</th><th rowspan="1" colspan="1">t</th><th rowspan="1" colspan="1">P</th><th rowspan="1" colspan="1">F</th><th rowspan="1" colspan="1">Ti</th></tr><tr><td rowspan="1" colspan="1">1</td><td rowspan="1" colspan="1">–</td><td rowspan="1" colspan="1">–</td><td rowspan="1" colspan="1">–</td><td rowspan="1" colspan="1">am</td><td rowspan="1" colspan="1">m</td><td rowspan="1" colspan="1">–</td><td rowspan="1" colspan="1">–</td><td rowspan="1" colspan="1">p</td><td rowspan="1" colspan="1">ap</td><td rowspan="1" colspan="1">a</td></tr><tr><td rowspan="1" colspan="1">2</td><td rowspan="1" colspan="1">–</td><td rowspan="1" colspan="1">–</td><td rowspan="1" colspan="1">–</td><td rowspan="1" colspan="1">am</td><td rowspan="1" colspan="1">m</td><td rowspan="1" colspan="1">–</td><td rowspan="1" colspan="1">–</td><td rowspan="1" colspan="1">p</td><td rowspan="1" colspan="1">ap</td><td rowspan="1" colspan="1">a</td></tr><tr><td rowspan="1" colspan="1">3</td><td rowspan="1" colspan="1">–</td><td rowspan="1" colspan="1">–</td><td rowspan="1" colspan="1">–</td><td rowspan="1" colspan="1">am</td><td rowspan="1" colspan="1">m</td><td rowspan="1" colspan="1">–</td><td rowspan="1" colspan="1">–</td><td rowspan="1" colspan="1">p</td><td rowspan="1" colspan="1">ap</td><td rowspan="1" colspan="1">a</td></tr><tr><td rowspan="1" colspan="1">4</td><td rowspan="1" colspan="1">–</td><td rowspan="1" colspan="1">–</td><td rowspan="1" colspan="1">–</td><td rowspan="1" colspan="1">am</td><td rowspan="1" colspan="1">m</td><td rowspan="1" colspan="1">–</td><td rowspan="1" colspan="1">–</td><td rowspan="1" colspan="1">p</td><td rowspan="1" colspan="1">ap</td><td rowspan="1" colspan="1">a</td></tr><tr><td rowspan="1" colspan="1">5</td><td rowspan="1" colspan="1">–</td><td rowspan="1" colspan="1">–</td><td rowspan="1" colspan="1">–</td><td rowspan="1" colspan="1">am</td><td rowspan="1" colspan="1">m</td><td rowspan="1" colspan="1">–</td><td rowspan="1" colspan="1">–</td><td rowspan="1" colspan="1">p</td><td rowspan="1" colspan="1">ap</td><td rowspan="1" colspan="1">a</td></tr><tr><td rowspan="1" colspan="1">6</td><td rowspan="1" colspan="1">–</td><td rowspan="1" colspan="1">–</td><td rowspan="1" colspan="1">–</td><td rowspan="1" colspan="1">am</td><td rowspan="1" colspan="1">m</td><td rowspan="1" colspan="1">–</td><td rowspan="1" colspan="1">–</td><td rowspan="1" colspan="1">p</td><td rowspan="1" colspan="1">ap</td><td rowspan="1" colspan="1">ap</td></tr><tr><td rowspan="1" colspan="1">7</td><td rowspan="1" colspan="1">–</td><td rowspan="1" colspan="1">–</td><td rowspan="1" colspan="1">–</td><td rowspan="1" colspan="1">am</td><td rowspan="1" colspan="1">m</td><td rowspan="1" colspan="1">–</td><td rowspan="1" colspan="1">–</td><td rowspan="1" colspan="1">p</td><td rowspan="1" colspan="1">ap</td><td rowspan="1" colspan="1">ap</td></tr><tr><td rowspan="1" colspan="1">8</td><td rowspan="1" colspan="1">–</td><td rowspan="1" colspan="1">–</td><td rowspan="1" colspan="1">m</td><td rowspan="1" colspan="1">am</td><td rowspan="1" colspan="1">m</td><td rowspan="1" colspan="1">–</td><td rowspan="1" colspan="1">–</td><td rowspan="1" colspan="1">ap</td><td rowspan="1" colspan="1">ap</td><td rowspan="1" colspan="1">ap</td></tr><tr><td rowspan="1" colspan="1">9</td><td rowspan="1" colspan="1">–</td><td rowspan="1" colspan="1">–</td><td rowspan="1" colspan="1">m</td><td rowspan="1" colspan="1">am</td><td rowspan="1" colspan="1">m</td><td rowspan="1" colspan="1">–</td><td rowspan="1" colspan="1">–</td><td rowspan="1" colspan="1">ap</td><td rowspan="1" colspan="1">ap</td><td rowspan="1" colspan="1">ap</td></tr><tr><td rowspan="1" colspan="1">10</td><td rowspan="1" colspan="1">–</td><td rowspan="1" colspan="1">–</td><td rowspan="1" colspan="1">m</td><td rowspan="1" colspan="1">am</td><td rowspan="1" colspan="1">am</td><td rowspan="1" colspan="1">–</td><td rowspan="1" colspan="1">–</td><td rowspan="1" colspan="1">ap</td><td rowspan="1" colspan="1">ap</td><td rowspan="1" colspan="1">ap</td></tr><tr><td rowspan="1" colspan="1">11</td><td rowspan="1" colspan="1">–</td><td rowspan="1" colspan="1">–</td><td rowspan="1" colspan="1">mp</td><td rowspan="1" colspan="1">amp</td><td rowspan="1" colspan="1">am</td><td rowspan="1" colspan="1">–</td><td rowspan="1" colspan="1">–</td><td rowspan="1" colspan="1">ap</td><td rowspan="1" colspan="1">ap</td><td rowspan="1" colspan="1">ap</td></tr><tr><td rowspan="1" colspan="1">12</td><td rowspan="1" colspan="1">–</td><td rowspan="1" colspan="1">m</td><td rowspan="1" colspan="1">mp</td><td rowspan="1" colspan="1">amp</td><td rowspan="1" colspan="1">am</td><td rowspan="1" colspan="1">–</td><td rowspan="1" colspan="1">–</td><td rowspan="1" colspan="1">amp</td><td rowspan="1" colspan="1">ap</td><td rowspan="1" colspan="1">ap</td></tr><tr><td rowspan="1" colspan="1">13</td><td rowspan="1" colspan="1">–</td><td rowspan="1" colspan="1">m</td><td rowspan="1" colspan="1">mp</td><td rowspan="1" colspan="1">amp</td><td rowspan="1" colspan="1">am</td><td rowspan="1" colspan="1">–</td><td rowspan="1" colspan="1">–</td><td rowspan="1" colspan="1">amp</td><td rowspan="1" colspan="1">p</td><td rowspan="1" colspan="1">ap</td></tr><tr><td rowspan="1" colspan="1">14</td><td rowspan="1" colspan="1">–</td><td rowspan="1" colspan="1">m</td><td rowspan="1" colspan="1">mp</td><td rowspan="1" colspan="1">am</td><td rowspan="1" colspan="1">–</td><td rowspan="1" colspan="1">–</td><td rowspan="1" colspan="1">–</td><td rowspan="1" colspan="1">amp</td><td rowspan="1" colspan="1">–</td><td rowspan="1" colspan="1">–</td></tr><tr><td rowspan="1" colspan="1">15</td><td rowspan="1" colspan="1">–</td><td rowspan="1" colspan="1">m</td><td rowspan="1" colspan="1">amp</td><td rowspan="1" colspan="1">am</td><td rowspan="1" colspan="1">–</td><td rowspan="1" colspan="1">–</td><td rowspan="1" colspan="1">–</td><td rowspan="1" colspan="1">amp</td><td rowspan="1" colspan="1">–</td><td rowspan="1" colspan="1">–</td></tr></tbody></table></table-wrap><!--PageBreak--><p>Male secondary sexual character on leg 15: a large domed swelling on the ventral surface of femur, covering almost 50% (Figure <xref ref-type="fig" rid="F1">1</xref>, <xref ref-type="fig" rid="F6">6A</xref>); the surface of femoral swelling lacks the large pores of the telopodal glands (Figure <xref ref-type="fig" rid="F6">6B</xref>); the gently curved apical region bears approximately 20 short setae, and numerous very small pores (0.8–1.0 μm) of flexo-canal epidermal glands densely distributed (Figure <xref ref-type="fig" rid="F6">6C</xref>); a dorsal shallow excavation on the tarsus 2 (Figure <xref ref-type="fig" rid="F5">5C</xref>).</p><fig id="F6" position="float" orientation="portrait"><label>Figure 6.</label><caption><p>
                <tp:taxon-name><tp:taxon-name-part taxon-name-part-type="genus" reg="Lithobius">Lithobius</tp:taxon-name-part> (<tp:taxon-name-part taxon-name-part-type="subgenus" reg="Monotarsobius">Monotarsobius</tp:taxon-name-part>) <tp:taxon-name-part taxon-name-part-type="species" reg="meifengensis">meifengensis</tp:taxon-name-part></tp:taxon-name> sp. n. <bold>A</bold>–<bold>C</bold> ♂ NMNS7634-070): <bold>A</bold> the femur and tibia of male 15<sup>th</sup> leg, ventral view <bold>B</bold> a large domed swelling on the ventral surface of male 15<sup>th</sup> femur <bold>C</bold> apical region of the swelling on the male 15<sup>th</sup> femur <bold>D</bold> ♂ NMNS7843-008, male genital sternite and 15<sup>th</sup> sternite.</p></caption><graphic xmlns:xlink="http://www.w3.org/1999/xlink" xlink:href="zookeys-741-181-g006.jpg" position="float" orientation="portrait" xlink:type="simple" id="oo_189602.jpg"/></fig><!--PageBreak--><!--PageBreak--><!--PageBreak--><p>
            <italic>Coxal pores</italic>: 3333 in males, 3443 or 3444 in females, round, coxal pore field set in a relatively shallow groove, margin of coxal pore-field with slightly eminence.</p><p>
            <italic>Male sternite</italic> 15: trapeziform, posterolaterally narrower than anterolaterally, posterior margin straight, long setae scattered sparsely over the surface.</p><p>Male first genital sternite: wider than long, usually well chitinised; posterior margin quite deeply concave between the gonopods, without a medial bulge (Figure <xref ref-type="fig" rid="F6">6D</xref>); comparatively long setae evenly scattered on the ventral surface; gonopods short and small, with 2–3 long setae, apically slightly chitinized.</p><p>
            <italic>Female sternite</italic> 15: generally trapeziform, anterolaterally broader than posterolaterally, posterior margin straight, long setae scattered sparsely over the surface; the sternite of genital segment well chitinised, wider than long; posterior margin of genital sternite deeply concave (Figure <xref ref-type="fig" rid="F7">7B</xref>); short to long setae sparsely scattered over the ventral surface of the genital segment.</p><fig id="F7" position="float" orientation="portrait"><label>Figure 7.</label><caption><p>
                <tp:taxon-name><tp:taxon-name-part taxon-name-part-type="genus" reg="Lithobius">Lithobius</tp:taxon-name-part> (<tp:taxon-name-part taxon-name-part-type="subgenus" reg="Monotarsobius">Monotarsobius</tp:taxon-name-part>) <tp:taxon-name-part taxon-name-part-type="species" reg="meifengensis">meifengensis</tp:taxon-name-part></tp:taxon-name> sp. n. <bold>A</bold> (♀ NMNS7843-005): 15<sup>th</sup> leg and female gonopod; <bold>B</bold>, <bold>C</bold> (♀ NMNS7843-009): <bold>B</bold> female genital sternite <bold>C</bold> terminal claw of female gonopod.</p></caption><graphic xmlns:xlink="http://www.w3.org/1999/xlink" xlink:href="zookeys-741-181-g007.jpg" position="float" orientation="portrait" xlink:type="simple" id="oo_189603.jpg"/></fig><p>
            <italic>Female gonopod</italic>: first article fairly broad, bearing 11–13 long setae, arranged in three irregular rows; 2+2 sharp coniform spurs, inner spur smaller (Figure <xref ref-type="fig" rid="F7">7A, B</xref>); second article with 7–9 rather long setae arranged in two irregular rows on its ventral side; third article usually with 2–3 long setae on its ventral surface; terminal claw undivided, bearing a few thick sensilla coeloconica on its dorsodistal and ventral surface (Figure <xref ref-type="fig" rid="F7">7C</xref>).</p><sec sec-type="Remarks" id="SECID0EA4AE"><title>Remarks</title><p>Some <italic><tp:taxon-name><tp:taxon-name-part taxon-name-part-type="genus" reg="Lithobius">Lithobius</tp:taxon-name-part></tp:taxon-name></italic> species, all from Russia, also have distinct sexual characters on male leg 15: the proximal part of male 15<sup>th</sup> tibia of <tp:taxon-name><tp:taxon-name-part taxon-name-part-type="genus" reg="Lithobius">Lithobius</tp:taxon-name-part> (<tp:taxon-name-part taxon-name-part-type="subgenus" reg="Monotarsobius">Monotarsobius</tp:taxon-name-part>) <tp:taxon-name-part taxon-name-part-type="species" reg="kurcheavae">kurcheavae</tp:taxon-name-part></tp:taxon-name> <!--PageBreak-->described by <xref ref-type="bibr" rid="B23">Zalesskaja (1978)</xref> has a large swelling bearing a tuft of long bristles, and a longitudinal deep excavation on the dorsal surface; the dorsal surface of the male 15<sup>th</sup> tibia of <tp:taxon-name><tp:taxon-name-part taxon-name-part-type="genus" reg="Lithobius">Lithobius</tp:taxon-name-part> (<tp:taxon-name-part taxon-name-part-type="subgenus" reg="Monotarsobius">Monotarsobius</tp:taxon-name-part>) <tp:taxon-name-part taxon-name-part-type="species" reg="evsyukovi">evsyukovi</tp:taxon-name-part></tp:taxon-name> (<xref ref-type="bibr" rid="B24">Zuev 2017</xref>) a large, flat, ovoid wart supporting a few short setae at apex; the dorsal surface of 15<sup>th</sup> tibia <tp:taxon-name><tp:taxon-name-part taxon-name-part-type="genus" reg="Lithobius">Lithobius</tp:taxon-name-part> (<tp:taxon-name-part taxon-name-part-type="subgenus" reg="Monotarsobius">Monotarsobius</tp:taxon-name-part>) <tp:taxon-name-part taxon-name-part-type="species" reg="ferganensis">ferganensis</tp:taxon-name-part></tp:taxon-name> (Trotzina, 1894) a small cylindrical wart supporting a few short setae at apex; while the male 15<sup>th</sup> tibia of <tp:taxon-name><tp:taxon-name-part taxon-name-part-type="genus" reg="Lithobius">Lithobius</tp:taxon-name-part> (<tp:taxon-name-part taxon-name-part-type="subgenus" reg="Chinobius">Chinobius</tp:taxon-name-part>) <tp:taxon-name-part taxon-name-part-type="species" reg="yuchernovi">yuchernovi</tp:taxon-name-part></tp:taxon-name> (<xref ref-type="bibr" rid="B6">Farzalieva et al. 2017</xref>) is characterized by a tubercle supporting a cluster of curved and long setae on the ventral surface. <tp:taxon-name><tp:taxon-name-part taxon-name-part-type="genus" reg="Lithobius">Lithobius</tp:taxon-name-part> (<tp:taxon-name-part taxon-name-part-type="subgenus" reg="Monotarsobius">Monotarsobius</tp:taxon-name-part>) <tp:taxon-name-part taxon-name-part-type="species" reg="meifengensis">meifengensis</tp:taxon-name-part></tp:taxon-name> sp. n. differs from those by its unique male secondary sexual character on the ventral surface of 15<sup>th</sup> femur, a large swelling with approximately 20 short setae and numerous very small pores, not found in any of those congeners.</p><p>Records of the species of <tp:taxon-name><tp:taxon-name-part taxon-name-part-type="genus" reg="Lithobius">Lithobius</tp:taxon-name-part> (<tp:taxon-name-part taxon-name-part-type="subgenus" reg="Monotarsobius">Monotarsobius</tp:taxon-name-part>)</tp:taxon-name> from Taiwan by Takakuwa and Wang are listed as follows: locality: old name = new name; place name ??: unknown.</p><p>
              <tp:taxon-name><tp:taxon-name-part taxon-name-part-type="genus" reg="Lithobius">Lithobius</tp:taxon-name-part> (<tp:taxon-name-part taxon-name-part-type="subgenus" reg="Monotarsobius">Monotarsobius</tp:taxon-name-part>) <tp:taxon-name-part taxon-name-part-type="species" reg="ramulosus">ramulosus</tp:taxon-name-part></tp:taxon-name> (Takakuwa, 1941)</p><p>[1] <italic><tp:taxon-name><tp:taxon-name-part taxon-name-part-type="genus" reg="Monotarsobius">Monotarsobius</tp:taxon-name-part> <tp:taxon-name-part taxon-name-part-type="species" reg="ramulosus">ramulosus</tp:taxon-name-part></tp:taxon-name></italic> Takakuwa, 1941a – Trans. Nat. Hist. Soc. Formosa 31 (213): 294-295; fig. 5, 6 (original description, key) (locality: Keisyu = Xizhou)</p><p>
              <italic><tp:taxon-name><tp:taxon-name-part taxon-name-part-type="genus" reg="Monotarsobius">Monotarsobius</tp:taxon-name-part> <tp:taxon-name-part taxon-name-part-type="species" reg="ramulosus">ramulosus</tp:taxon-name-part></tp:taxon-name></italic>: Takakuwa, 1941b – Fauna Nippon. 9(8-3): 74; fig. 84; (description, key) (locality: Keisyu = Xizhou)</p><p>
              <italic><tp:taxon-name><tp:taxon-name-part taxon-name-part-type="genus" reg="Monotarsobius">Monotarsobius</tp:taxon-name-part> <tp:taxon-name-part taxon-name-part-type="species" reg="ramulosus">ramulosus</tp:taxon-name-part></tp:taxon-name></italic>: Takakuwa, 1942 –Trans. Nat. Hist. Soc. Formosa 32(231): 360 (locality: Keisyu = Xizhou)</p><p>
              <italic><tp:taxon-name><tp:taxon-name-part taxon-name-part-type="genus" reg="Monotarsobius">Monotarsobius</tp:taxon-name-part> <tp:taxon-name-part taxon-name-part-type="species" reg="ramulosus">ramulosus</tp:taxon-name-part></tp:taxon-name></italic>: <xref ref-type="bibr" rid="B18">Wang 1955</xref> – Quar. J. Taiwan Mus. 8(1): 16 (locality: Taipei)</p><p>
              <italic><tp:taxon-name><tp:taxon-name-part taxon-name-part-type="genus" reg="Monotarsobius">Monotarsobius</tp:taxon-name-part> <tp:taxon-name-part taxon-name-part-type="species" reg="ramulosus">ramulosus</tp:taxon-name-part></tp:taxon-name></italic>: <xref ref-type="bibr" rid="B19">Wang 1956</xref> – Quar. J. Taiwan Mus. 9(2): 159 (locality: Hualien)</p><p>
              <tp:taxon-name><tp:taxon-name-part taxon-name-part-type="genus" reg="Lithobius">Lithobius</tp:taxon-name-part> (<tp:taxon-name-part taxon-name-part-type="subgenus" reg="Monotarsobius">Monotarsobius</tp:taxon-name-part>) <tp:taxon-name-part taxon-name-part-type="species" reg="obtusus">obtusus</tp:taxon-name-part></tp:taxon-name> (Takakuwa, 1941)</p><p>[1] <italic><tp:taxon-name><tp:taxon-name-part taxon-name-part-type="genus" reg="Monotarsobius">Monotarsobius</tp:taxon-name-part> <tp:taxon-name-part taxon-name-part-type="species" reg="obtusus">obtusus</tp:taxon-name-part></tp:taxon-name></italic> Takakuwa, 1941a – Trans. Nat. Hist. Soc. Formosa 31 (213): 293-294; fig. 2 (original description, key) (locality: Keisyu = Xizhou, Shaka = Shalu, Tikunan = Zhunan)</p><p>
              <italic><tp:taxon-name><tp:taxon-name-part taxon-name-part-type="genus" reg="Monotarsobius">Monotarsobius</tp:taxon-name-part> <tp:taxon-name-part taxon-name-part-type="species" reg="obtusus">obtusus</tp:taxon-name-part></tp:taxon-name></italic>: <xref ref-type="bibr" rid="B16">Takakuwa 1941b</xref> – Fauna Nippon. 9(8-3): 75; fig. 85; (description, key) (locality: Keisyu = Xizhou, Shaka = Shalu)</p><p>
              <italic><tp:taxon-name><tp:taxon-name-part taxon-name-part-type="genus" reg="Monotarsobius">Monotarsobius</tp:taxon-name-part> <tp:taxon-name-part taxon-name-part-type="species" reg="obtusus">obtusus</tp:taxon-name-part></tp:taxon-name></italic>: <xref ref-type="bibr" rid="B18">Wang 1955</xref> – Quar. J. Taiwan Mus. 8(1): 16 (locality: Shin-Tien = Hsintien)</p><p>
              <italic><tp:taxon-name><tp:taxon-name-part taxon-name-part-type="genus" reg="Monotarsobius">Monotarsobius</tp:taxon-name-part> <tp:taxon-name-part taxon-name-part-type="species" reg="obtusus">obtusus</tp:taxon-name-part></tp:taxon-name></italic>: <xref ref-type="bibr" rid="B19">Wang 1956</xref> – Quar. J. Taiwan Mus. 9(2): 159 (locality: Hualien)</p><p>
              <italic><tp:taxon-name><tp:taxon-name-part taxon-name-part-type="genus" reg="Monotarsobius">Monotarsobius</tp:taxon-name-part> <tp:taxon-name-part taxon-name-part-type="species" reg="obtusus">obtusus</tp:taxon-name-part></tp:taxon-name></italic>: <xref ref-type="bibr" rid="B20">Wang 1957</xref> – Quar. J. Taiwan Mus. 10(1): 28 (locality: Kao Yung ??)</p><p>
              <italic><tp:taxon-name><tp:taxon-name-part taxon-name-part-type="genus" reg="Monotarsobius">Monotarsobius</tp:taxon-name-part> <tp:taxon-name-part taxon-name-part-type="species" reg="obtusus">obtusus</tp:taxon-name-part></tp:taxon-name></italic>: <xref ref-type="bibr" rid="B21">Wang 1959</xref> – Quar. J. Taiwan Mus. 12(3, 4): 198 (locality: Taipei, Kao Yung ??)</p><p>
              <italic><tp:taxon-name><tp:taxon-name-part taxon-name-part-type="genus" reg="Monotarsobius">Monotarsobius</tp:taxon-name-part> <tp:taxon-name-part taxon-name-part-type="species" reg="obtusus">obtusus</tp:taxon-name-part></tp:taxon-name></italic>: <xref ref-type="bibr" rid="B22">Wang 1963</xref> – Quar. J. Taiwan Mus. 16(1, 2): 95 (locality: Rai Wu ??)</p><!--PageBreak--><p>
              <tp:taxon-name><tp:taxon-name-part taxon-name-part-type="genus" reg="Lithobius">Lithobius</tp:taxon-name-part> (<tp:taxon-name-part taxon-name-part-type="subgenus" reg="Monotarsobius">Monotarsobius</tp:taxon-name-part>) <tp:taxon-name-part taxon-name-part-type="species" reg="holstii">holstii</tp:taxon-name-part></tp:taxon-name> (Pocock, 1895)</p><p>[1] <italic><tp:taxon-name><tp:taxon-name-part taxon-name-part-type="genus" reg="Monotarsobius">Monotarsobius</tp:taxon-name-part> <tp:taxon-name-part taxon-name-part-type="species" reg="crassipes">crassipes</tp:taxon-name-part> <tp:taxon-name-part taxon-name-part-type="subspecies" reg="holstii">holstii</tp:taxon-name-part></tp:taxon-name></italic> (+<italic><tp:taxon-name><tp:taxon-name-part taxon-name-part-type="genus" reg="Monotarsobius">M.</tp:taxon-name-part> <tp:taxon-name-part taxon-name-part-type="species" reg="takakuwai">takakuwai</tp:taxon-name-part></tp:taxon-name></italic>): <xref ref-type="bibr" rid="B15">Takakuwa 1941a</xref> – Trans. Nat. Hist. Soc. Formosa 31 (213): 292-293; fig. 1(description, key)</p><p>
              <italic><tp:taxon-name><tp:taxon-name-part taxon-name-part-type="genus" reg="Monotarsobius">Monotarsobius</tp:taxon-name-part> <tp:taxon-name-part taxon-name-part-type="species" reg="crassipes">crassipes</tp:taxon-name-part> <tp:taxon-name-part taxon-name-part-type="subspecies" reg="holstii">holstii</tp:taxon-name-part></tp:taxon-name></italic> (+<italic><tp:taxon-name><tp:taxon-name-part taxon-name-part-type="genus" reg="Monotarsobius">M.</tp:taxon-name-part> <tp:taxon-name-part taxon-name-part-type="species" reg="takakuwai">takakuwai</tp:taxon-name-part></tp:taxon-name></italic>): <xref ref-type="bibr" rid="B16">Takakuwa 1941b</xref> – Fauna Nippon. 9 (8-3): 78-79; fig. 90-91; (description, key) (locality: Puli, Taipei)</p><p>[2] <italic><tp:taxon-name><tp:taxon-name-part taxon-name-part-type="genus" reg="Monotarsobius">Monotarsobius</tp:taxon-name-part> <tp:taxon-name-part taxon-name-part-type="species" reg="crassipes">crassipes</tp:taxon-name-part></tp:taxon-name></italic>: <xref ref-type="bibr" rid="B21">Wang 1959</xref> – Quar. J. Taiwan Mus. 12 (3, 4): 198 (locality: Nantou, Taipei)</p><p>
              <italic><tp:taxon-name><tp:taxon-name-part taxon-name-part-type="genus" reg="Monotarsobius">Monotarsobius</tp:taxon-name-part> <tp:taxon-name-part taxon-name-part-type="species" reg="crassipes">crassipes</tp:taxon-name-part></tp:taxon-name></italic>: <xref ref-type="bibr" rid="B22">Wang 1963</xref> – Quar. J. Taiwan Mus. 16 (1, 2): 95 (locality: Shao Tso Kiang ??)</p><p>
              <xref ref-type="bibr" rid="B3">Chamberlin and Wang (1952)</xref> recorded two species of <italic><tp:taxon-name><tp:taxon-name-part taxon-name-part-type="genus" reg="Monotarsobius">Monotarsobius</tp:taxon-name-part></tp:taxon-name></italic> from three specimens allegedly collected by Takakuwa in 1933 from Taiwan: <italic><tp:taxon-name><tp:taxon-name-part taxon-name-part-type="genus" reg="Monotarsobius">Monotarsobius</tp:taxon-name-part> <tp:taxon-name-part taxon-name-part-type="species" reg="rhysus">rhysus</tp:taxon-name-part></tp:taxon-name></italic> Attems, 1934 and <italic><tp:taxon-name><tp:taxon-name-part taxon-name-part-type="genus" reg="Monotarsobius">Monotarsobius</tp:taxon-name-part> <tp:taxon-name-part taxon-name-part-type="species" reg="argaeensis">argaeensis</tp:taxon-name-part></tp:taxon-name></italic> Attems, 1934. However, Takakuwa never came to Taiwan, and never reported these two species in any of his publications. Wang came to Taiwan and studied Taiwanese chilopods since 1953, and he did not record these two species again. We consider that the record of the two species is questionable.</p><p>
              <tp:taxon-name><tp:taxon-name-part taxon-name-part-type="genus" reg="Lithobius">Lithobius</tp:taxon-name-part> (<tp:taxon-name-part taxon-name-part-type="subgenus" reg="Monotarsobius">Monotarsobius</tp:taxon-name-part>) <tp:taxon-name-part taxon-name-part-type="species" reg="meifengensis">meifengensis</tp:taxon-name-part></tp:taxon-name> sp. n. is morphologically close to <tp:taxon-name><tp:taxon-name-part taxon-name-part-type="genus" reg="Lithobius">Lithobius</tp:taxon-name-part> (<tp:taxon-name-part taxon-name-part-type="subgenus" reg="Monotarsobius">Monotarsobius</tp:taxon-name-part>) <tp:taxon-name-part taxon-name-part-type="species" reg="ramulosus">ramulosus</tp:taxon-name-part></tp:taxon-name> (Takakuwa, 1941), <tp:taxon-name><tp:taxon-name-part taxon-name-part-type="genus" reg="Lithobius">Lithobius</tp:taxon-name-part> (<tp:taxon-name-part taxon-name-part-type="subgenus" reg="Monotarsobius">Monotarsobius</tp:taxon-name-part>) <tp:taxon-name-part taxon-name-part-type="species" reg="obtusus">obtusus</tp:taxon-name-part></tp:taxon-name> (Takakuwa, 1941) and <tp:taxon-name><tp:taxon-name-part taxon-name-part-type="genus" reg="Lithobius">Lithobius</tp:taxon-name-part> (<tp:taxon-name-part taxon-name-part-type="subgenus" reg="Monotarsobius">Monotarsobius</tp:taxon-name-part>) <tp:taxon-name-part taxon-name-part-type="species" reg="holstii">holstii</tp:taxon-name-part></tp:taxon-name> (Pocock, 1895), with which it shares the following characters: antennae composed of 19-20 articles, six ocelli on each side of cephalic plate, 2+2 coxosternal teeth. It can however be distinguished using the following key.</p></sec><sec sec-type="Key to the Taiwanese species of Lithobius (Monotarsobius)" id="SECID0EIOAG"><title>Key to the Taiwanese species of <tp:taxon-name><tp:taxon-name-part taxon-name-part-type="genus" reg="Lithobius">Lithobius</tp:taxon-name-part> (<tp:taxon-name-part taxon-name-part-type="subgenus" reg="Monotarsobius">Monotarsobius</tp:taxon-name-part>)</tp:taxon-name></title><table-wrap content-type="key" position="anchor" orientation="portrait"><table id="TID0EDBAG" rules="all"><tbody><tr><td rowspan="1" colspan="1">1</td><td rowspan="1" colspan="1">2222 coxal pores; terminal claw of female gonopod divided, biapiculate</td><td rowspan="1" colspan="1">
                      <bold><italic><tp:taxon-name><tp:taxon-name-part taxon-name-part-type="genus" reg="Lithobius">L.</tp:taxon-name-part> (<tp:taxon-name-part taxon-name-part-type="subgenus" reg="Monotarsobius">M.</tp:taxon-name-part>) <tp:taxon-name-part taxon-name-part-type="species" reg="obtusus">obtusus</tp:taxon-name-part></tp:taxon-name></italic> Takakuwa, 1941</bold>
                    </td></tr><tr><td rowspan="1" colspan="1">–</td><td rowspan="1" colspan="1">3-5 coxal pores; terminal claw of female gonopod undivided</td><td rowspan="1" colspan="1">
                      <bold>2</bold>
                    </td></tr><tr><td rowspan="1" colspan="1">2</td><td rowspan="1" colspan="1">5555 coxal pores; a small sharp tooth on the base of terminal claw of female gonopod</td><td rowspan="1" colspan="1">
                      <bold><italic><tp:taxon-name><tp:taxon-name-part taxon-name-part-type="genus" reg="Lithobius">L.</tp:taxon-name-part> (<tp:taxon-name-part taxon-name-part-type="subgenus" reg="Monotarsobius">M.</tp:taxon-name-part>) <tp:taxon-name-part taxon-name-part-type="species" reg="ramulosus">ramulosus</tp:taxon-name-part></tp:taxon-name></italic> Takakuwa, 1941</bold>
                    </td></tr><tr><td rowspan="1" colspan="1">–</td><td rowspan="1" colspan="1">3-4 coxal pores; base of terminal claw of female gonopod without sharp tooth</td><td rowspan="1" colspan="1">
                      <bold>3</bold>
                    </td></tr><tr><td rowspan="1" colspan="1">3</td><td rowspan="1" colspan="1">Male legs 15 with secondary sexual characters, a large ventral swelling on the femur, a dorsal shallow excavation on the tarsus 2 (Figure <xref ref-type="fig" rid="F5">5C</xref>); terminal claw of female gonopod with smooth lateral margin, without ridge</td><td rowspan="1" colspan="1">
                      <bold><italic><tp:taxon-name><tp:taxon-name-part taxon-name-part-type="genus" reg="Lithobius">L.</tp:taxon-name-part> (<tp:taxon-name-part taxon-name-part-type="subgenus" reg="Monotarsobius">M.</tp:taxon-name-part>) <tp:taxon-name-part taxon-name-part-type="species" reg="meifengensis">meifengensis</tp:taxon-name-part></tp:taxon-name></italic> sp . n</bold>
                    </td></tr><tr><td rowspan="1" colspan="1">–</td><td rowspan="1" colspan="1">Male legs 15 without secondary sexual characters; terminal claw of female gonopod with irregular internal and external ridges</td><td rowspan="1" colspan="1">
                      <bold><tp:taxon-name><tp:taxon-name-part taxon-name-part-type="genus" reg="Lithobius">L.</tp:taxon-name-part> (<tp:taxon-name-part taxon-name-part-type="subgenus" reg="Monotarsobius">M.</tp:taxon-name-part>) <tp:taxon-name-part taxon-name-part-type="species" reg="holstii">holstii</tp:taxon-name-part></tp:taxon-name> (Pocock, 1895)</bold>
                    </td></tr><!--PageBreak--></tbody></table></table-wrap></sec></tp:treatment-sec><ref-list><ref id="B23"><mixed-citation xmlns:xlink="http://www.w3.org/1999/xlink" xlink:type="simple">
          <person-group><name name-style="western"><surname>Zalesskaja</surname><given-names>NT</given-names></name></person-group> (<year>1978</year>) Identification book of the lithobiomorph centipedes of the USSR (<tp:taxon-name><tp:taxon-name-part taxon-name-part-type="class">Chilopoda</tp:taxon-name-part></tp:taxon-name>: <tp:taxon-name><tp:taxon-name-part taxon-name-part-type="order">Lithobiomorpha</tp:taxon-name-part></tp:taxon-name>). Nauka Publ. House, Moscow, 154–157. [In Russian]</mixed-citation></ref><ref id="B24"><mixed-citation xmlns:xlink="http://www.w3.org/1999/xlink" xlink:type="simple">
          <person-group><name name-style="western"><surname>Zuev</surname><given-names>RV</given-names></name></person-group> (<year>2017</year>) <article-title>Two new species of lithobiid centipedes (<tp:taxon-name><tp:taxon-name-part taxon-name-part-type="class">Chilopoda</tp:taxon-name-part></tp:taxon-name>: <tp:taxon-name><tp:taxon-name-part taxon-name-part-type="order">Lithobiomorpha</tp:taxon-name-part></tp:taxon-name>) from the northern Caucasus, Russia.</article-title> <source><tp:taxon-name><tp:taxon-name-part taxon-name-part-type="phylum">Arthropoda</tp:taxon-name-part></tp:taxon-name> Selecta</source> <volume>26</volume>(<issue>1</issue>): <fpage>15</fpage>–<lpage>24</lpage>.</mixed-citation></ref><ref id="B6"><mixed-citation xmlns:xlink="http://www.w3.org/1999/xlink" xlink:type="simple">
          <person-group><name name-style="western"><surname>Farzalieva</surname><given-names>SG</given-names></name><name name-style="western"><surname>Nefediev</surname><given-names>PS</given-names></name><name name-style="western"><surname>Tuf</surname><given-names>IH</given-names></name></person-group> (<year>2017</year>) <article-title><tp:taxon-name><tp:taxon-name-part taxon-name-part-type="genus">Lithobius</tp:taxon-name-part> (<tp:taxon-name-part taxon-name-part-type="subgenus">Chinobius</tp:taxon-name-part>) <tp:taxon-name-part taxon-name-part-type="species">yuchernovi</tp:taxon-name-part></tp:taxon-name>, a new lithobiid species from northeastern Siberia and the Kamchatka Peninsula, Russia (<tp:taxon-name><tp:taxon-name-part taxon-name-part-type="class">Chilopoda</tp:taxon-name-part></tp:taxon-name>, <tp:taxon-name><tp:taxon-name-part taxon-name-part-type="order">Lithobiomorpha</tp:taxon-name-part></tp:taxon-name>).</article-title> <source>ZooKeys</source> <volume>693</volume>: <fpage>95</fpage>–<lpage>108</lpage>. <ext-link xlink:type="simple" ext-link-type="doi" xlink:href="10.3897/zookeys.693.14769">https://doi.org/10.3897/zookeys.693.14769</ext-link></mixed-citation></ref><ref id="B18"><mixed-citation xmlns:xlink="http://www.w3.org/1999/xlink" xlink:type="simple">
          <person-group><name name-style="western"><surname>Wang</surname><given-names>YHM</given-names></name></person-group> (<year>1955</year>) <article-title>Serica 1a: Records of myriapods on Formosa with description of new species.</article-title> <source>Quarterly Journal of the Taiwan Museum</source> <volume>8</volume>: <fpage>13</fpage>–<lpage>16</lpage>.</mixed-citation></ref><ref id="B19"><mixed-citation xmlns:xlink="http://www.w3.org/1999/xlink" xlink:type="simple">
          <person-group><name name-style="western"><surname>Wang</surname><given-names>YHM</given-names></name></person-group> (<year>1956</year>) <article-title>Serica 1e: Records of myriapods on Formosa with description of new species (2).</article-title> <source>Quarterly Journal of the Taiwan Museum</source> <volume>9</volume>: <fpage>155</fpage>–<lpage>159</lpage>.</mixed-citation></ref><ref id="B16"><mixed-citation xmlns:xlink="http://www.w3.org/1999/xlink" xlink:type="simple">
          <person-group><name name-style="western"><surname>Takakuwa</surname><given-names>Y</given-names></name></person-group> (<year>1941b</year>) Class <tp:taxon-name><tp:taxon-name-part taxon-name-part-type="class">Chilopoda</tp:taxon-name-part></tp:taxon-name>, <tp:taxon-name><tp:taxon-name-part taxon-name-part-type="clade">Epimorpha</tp:taxon-name-part></tp:taxon-name>, <tp:taxon-name><tp:taxon-name-part taxon-name-part-type="order">Lithobiomorpha</tp:taxon-name-part></tp:taxon-name>.Fauna Nipponica Vol. 9 Fas. 8 No. (3). Sanseido Book Store, Tokyo, 73–79. [In Japanese]</mixed-citation></ref><ref id="B20"><mixed-citation xmlns:xlink="http://www.w3.org/1999/xlink" xlink:type="simple">
          <person-group><name name-style="western"><surname>Wang</surname><given-names>YHM</given-names></name></person-group> (<year>1957</year>) <article-title>Serica 1f: Records of myriapods on Taiwan Islands (3) – Pescadore Islets, Kao-Yung, Pingtung, Changhua and Taipei.</article-title> <source>Quarterly Journal of the Taiwan Museum</source> <volume>10</volume>: <fpage>23</fpage>–<lpage>29</lpage>.</mixed-citation></ref><ref id="B21"><mixed-citation xmlns:xlink="http://www.w3.org/1999/xlink" xlink:type="simple">
          <person-group><name name-style="western"><surname>Wang</surname><given-names>YHM</given-names></name></person-group> (<year>1959</year>) <article-title>Serica 1j: On <tp:taxon-name><tp:taxon-name-part taxon-name-part-type="class">Chilopoda</tp:taxon-name-part></tp:taxon-name> from Taiwan with a new Lithobid.</article-title> <source>Quarterly Journal of the Taiwan Museum</source> <volume>12</volume>: <fpage>195</fpage>–<lpage>199</lpage>.</mixed-citation></ref><ref id="B22"><mixed-citation xmlns:xlink="http://www.w3.org/1999/xlink" xlink:type="simple">
          <person-group><name name-style="western"><surname>Wang</surname><given-names>YHM</given-names></name></person-group> (<year>1963</year>) <article-title>Serica 1q: Millipedes and <tp:taxon-name><tp:taxon-name-part taxon-name-part-type="class">Chilopoda</tp:taxon-name-part></tp:taxon-name> of Quemoy, Fukien Province and Taiwan Island, Botel Tobago (Lan Yu), Taiwan province and of Singapore.</article-title> <source>Quarterly Journal of the Taiwan Museum</source> <volume>16</volume>: <fpage>89</fpage>–<lpage>96</lpage>.</mixed-citation></ref><ref id="B15"><mixed-citation xmlns:xlink="http://www.w3.org/1999/xlink" xlink:type="simple">
          <person-group><name name-style="western"><surname>Takakuwa</surname><given-names>Y</given-names></name></person-group> (<year>1941a</year>) <article-title>Über Einige Japanische Lithobiiden.</article-title> <source>Transaction of Natural History Society Formosa</source> <volume>31</volume>(<issue>213</issue>): <fpage>292</fpage>–<lpage>297</lpage>.</mixed-citation></ref><ref id="B3"><mixed-citation xmlns:xlink="http://www.w3.org/1999/xlink" xlink:type="simple">
          <person-group><name name-style="western"><surname>Chamberlin</surname><given-names>RV</given-names></name><name name-style="western"><surname>Wang</surname><given-names>YHM</given-names></name></person-group> (<year>1952</year>) <article-title>Some records and descriptions of chilopods from Japan and other oriental areas.</article-title> <source>Proceedings of the Biological Society of Washington</source> <volume>65</volume>: <fpage>177</fpage>–<lpage>187</lpage>.</mixed-citation></ref></ref-list></tp:taxon-treatment>
